# Supplementary material for: Rational Construction of C@Sn/NSGr Composites as Enhanced Performance Anodes for Lithium Ion Batteries
Source: Nanomaterials (Basel). 2023 Jan 9;13(2):271. doi: 10.3390/nano13020271 (PMC9861279; doi:10.3390/nano13020271)
Supplement: Supplementary file 1 [file nanomaterials-13-00271-s001.zip]

Archive with 1 entries (1 files):
- nanomaterials-2063355-supplementary.pdf
